# Supplementary material for: Structural insights into strigolactone catabolism by carboxylesterases reveal a conserved conformational regulation
Source: Nat Commun. 2024 Aug 1;15:6500. doi: 10.1038/s41467-024-50928-3 (PMC11294565; doi:10.1038/s41467-024-50928-3)
Supplement: Supplementary file 4 — Supplementary Data [file 41467_2024_50928_MOESM4_ESM.xlsx]

## Sheet: Supplementary Data 4
		Supplementary Data 4
