# Supplementary material for: Structural insights into strigolactone catabolism by carboxylesterases reveal a conserved conformational regulation
Source: Nat Commun. 2024 Aug 1;15:6500. doi: 10.1038/s41467-024-50928-3 (PMC11294565; doi:10.1038/s41467-024-50928-3)
Supplement: Supplementary file 7 — Source Data [file 41467_2024_50928_MOESM7_ESM.xlsx]

## Sheet: Figure 2a
Figure 2a
	Temperature	CXE15			CXE15+ rac-GR24
	25	-0.51	-10.92	-5.04	-7.23	-4.71	-5.97
	26	-1.11	-23.65	-10.93	-15.66	-10.21	-12.94
	27	-1.03	-21.83	-10.09	-14.46	-9.43	-11.94
	28	-1.03	-21.83	-10.09	-14.46	-9.43	-11.94
	29	-1.03	-21.83	-10.09	-14.46	-9.43	-11.94
	30	-0.5	-20.82	-9.45	-13.57	-8.8	-11.14
	31	-3.45	-26.74	-13	-18.6	-12.33	-15.72
	32	-11.11	-40.84	-22.38	-31.42	-21.47	-27.14
	33	-21.55	-55.87	-35.29	-47.47	-33.19	-41.39
	34	-35.87	-71.51	-52.6	-67.84	-49.06	-60.21
	35	-52.84	-84.92	-73.07	-90.77	-68.5	-83.03
	36	-69.81	-93.35	-93.73	-112.71	-89.57	-107.36
	37	-83.6	-95.54	-110.53	-129.67	-109.47	-130.21
	38	-91.29	-90.8	-120.13	-138.47	-125.18	-148.07
	39	-91.44	-79.97	-120.3	-137.12	-133.69	-157.42
	40	-84.45	-65.83	-111.49	-126.32	-132.86	-156.49
	41	-72.6	-51.08	-96.36	-109.18	-123.61	-145.82
	42	-58.66	-37.4	-78.53	-89.31	-108.71	-128.06
	43	-45.35	-26.47	-61.24	-70.11	-90.66	-106.82
	44	-34.21	-18.56	-46.92	-54.15	-72.52	-85.63
	45	-25.74	-13.03	-36.02	-42.1	-57.31	-67.14
	46	-19.74	-9.48	-28.23	-33.4	-45.78	-52.86
	47	-15.57	-7.03	-23.04	-27.3	-37.48	-42.6
	48	-12.46	-5.09	-19.47	-23.14	-31.75	-35.44
	49	-10.3	-3.75	-16.92	-20.52	-27.94	-30.61
	50	-8.86	-2.54	-15.42	-18.91	-25.31	-27.31
	51	-7.65	-1.37	-14.47	-18.13	-23.32	-25.15
	52	-7.21	-0.95	-13.74	-18.24	-21.79	-23.53
	53	-7.41	-0.87	-14.02	-18.88	-20.83	-22.33
	54	-7.74	-0.82	-14.84	-19.35	-19.97	-21.52
	55	-8.79	-0.44	-15.79	-20.14	-19.11	-20.62
	56	-10	0.02	-17.4	-21.51	-18.29	-19.25
	57	-10.28	0.47	-19.39	-22.95	-17.41	-18.28
	58	-11.11	0.97	-20.55	-24.15	-16.67	-17.63
	59	-12.56	1.02	-21.53	-25.65	-16.41	-16.87
	60	-12.52	-0.15	-22.25	-26.59	-16.59	-16.98
	61	-12.16	-1.34	-21.85	-25.47	-16.34	-16.84
	62	-12.22	-1.59	-20.1	-23.03	-14.87	-14.07
	63	-9.81	-1.31	-16.47	-20.34	-12.87	-10.59
	64	-5.32	0	-10.98	-16.16	-10.95	-7.85
	65	-1.35	1.83	-4.94	-11.69	-8.13	-3.63
	66	2.46	3.59	1.1	-9.5	-5.81	-0.56
	67	6.5	5.4	6.27	-8.16	-6.39	-1.37
	68	8.82	6.99	8.47	-6.26	-7.77	-2.88
	69	9.65	8.47	8.95	-5.69	-7.92	-3.51
	70	10.5	10.46	9.67	-5.2	-8.86	-4.71
	71	11.9	12.32	10.33	-3.24	-10.31	-5.22
	72	13.4	13.44	11.23	-1.69	-9.62	-4.52
	73	14.91	14.07	13.2	-0.45	-8.09	-2.9
	74	16.61	14.51	14.48	1.46	-7.11	-0.34
	75	18.05	15.07	14.82	2.88	-4.99	1.34
	76	18.38	15.84	15.47	4.09	-1.93	2.71
	77	17.57	16.85	16.08	6.4	1.28	5.45
	78	17.15	18.18	16.99	8.42	5.11	7.46
	79	17.32	18.85	19.09	9.88	8.84	8.13
	80	17.37	18.72	21.29	11.6	11.6	9.86
	81	17.34	18.58	22.46	13.25	14.45	12.37
	82	18.62	18.55	23.17	14.3	17.15	14.12
	83	20.02	18.62	23.75	15.65	18.73	16.66
	84	20.39	19.24	24.23	17.69	20.02	20.32
	85	21.52	20.45	24.99	20.83	22.53	24.51
	86	24.06	21.71	26.41	24.33	25.58	29.24
	87	26.08	22.79	28.51	27.71	28.51	34.13
	88	27.64	23.7	30.69	31.12	32.37	38.69
	89	30.26	24.52	32.72	34.74	36.99	43.12
	90	32.74	25.27	34.81	37.17	40.52	46.92
	91	34.43	25.71	36.45	38.87	42.6	49.58
	92	36.87	26.49	37.79	41.15	45.17	52.31
	93	38.55	27	38.61	42.08	46.19	53.9
	94	44.68	30.36	42.99	47.18	52.08	60.4
	95	21.85	14.52	20.27	22.46	25.1	28.62

## Sheet: Figure 2b
Figure 2b
Temperature	CXE20			CXE20+GR24
25	3.15321	3.84432	2.78517	-6.2368	-2.21575	-7.52179
26	6.83197	8.32936	6.03453	-13.5131	-4.80079	-16.2972
27	6.30643	7.68864	5.57033	-12.4736	-4.4315	-15.0436
28	6.30643	7.68864	5.57033	-12.4736	-4.4315	-15.0436
29	6.30643	7.68864	5.57033	-12.4736	-4.4315	-15.0436
30	6.50086	7.81904	5.91961	-12.1961	-3.71923	-14.2641
31	5.29798	7.03292	3.79374	-13.7319	-7.82417	-18.9704
32	2.95398	5.37014	-0.534752	-17.8745	-17.9972	-28.8927
33	1.36113	3.82557	-4.50153	-24.2106	-29.4003	-38.126
34	-0.393642	2.08893	-8.73992	-32.9385	-40.9676	-47.2384
35	-3.01751	-0.54366	-13.548	-42.0009	-51.1112	-55.1755
36	-6.80991	-4.78718	-19.403	-50.8291	-58.5985	-61.0017
37	-13.0229	-11.5063	-26.5943	-59.4697	-62.738	-64.1829
38	-22.6014	-22.2459	-34.8172	-66.75	-63.8002	-64.7106
39	-35.3044	-37.1564	-43.6462	-72.0383	-62.654	-63.0172
40	-50.0439	-54.0934	-52.3143	-75.1412	-59.6157	-59.6108
41	-64.4665	-70.1467	-59.3114	-74.9505	-54.9385	-54.9136
42	-75.2821	-82.2335	-63.7487	-70.5353	-49.1913	-49.4646
43	-79.744	-86.8412	-65.0158	-62.1838	-42.5393	-43.3996
44	-76.7706	-82.631	-62.6054	-50.7944	-35.0747	-36.7967
45	-67.4978	-71.5541	-57.026	-37.1176	-27.0761	-29.6786
46	-54.8596	-56.7849	-49.4139	-22.5092	-19.0749	-22.5304
47	-41.8494	-41.5951	-40.5155	-8.54372	-11.411	-15.5914
48	-30.8297	-28.812	-31.5281	4.03188	-4.3116	-8.97752
49	-23.1572	-19.7472	-23.3021	15.2547	2.16612	-3.04338
50	-18.2918	-13.957	-15.8677	25.3083	7.98591	1.8212
51	-15.0658	-10.737	-9.866	34.1083	13.0406	6.13266
52	-12.8627	-9.09518	-5.19686	42.0092	17.3477	10.0026
53	-11.1668	-7.89246	-1.1882	48.8993	21.0289	13.2636
54	-9.38686	-6.96765	1.83818	53.8631	24.1305	16.3296
55	-7.82347	-6.4576	3.91605	55.696	26.511	19.2763
56	-6.45846	-5.67774	6.07652	54.2178	28.4905	21.7334
57	-4.75243	-4.60734	8.17086	49.6772	30.4906	23.9097
58	-2.79136	-3.67287	9.79922	42.7651	32.3861	26.0116
59	-1.04654	-2.51296	11.6461	35.1999	34.018	27.703
60	0.742229	-1.04601	13.4033	29.0552	35.6196	29.3515
61	2.70343	0.303309	14.6061	25.346	37.233	31.1206
62	4.46473	1.79637	15.7393	23.883	38.5823	32.7225
63	6.02715	3.13558	16.7072	24.2941	39.7628	34.0404
64	7.59356	3.6206	17.0294	25.8764	40.8351	35.1647
65	9.008	3.91751	17.2867	27.612	41.7502	35.733
66	10.0814	4.31131	17.6887	28.9778	42.3949	36.0437
67	10.8098	4.39012	17.6429	30.16	42.9269	36.2954
68	11.3626	4.60538	17.5793	31.1444	43.1244	36.3245
69	12.0444	5.47595	17.9147	31.9811	43.044	36.3824
70	12.9127	6.24382	18.1754	32.8354	42.795	36.7126
71	14.0758	6.51489	18.1907	33.877	42.1503	36.6567
72	15.3345	6.73492	18.3761	34.7927	41.1601	36.1156
73	16.688	6.81719	18.6356	35.7087	40.0149	35.5366
74	17.9748	6.59649	18.8009	36.6433	38.3664	34.476
75	18.9633	6.49116	19.3582	37.4622	36.2089	32.9046
76	19.3677	6.70538	20.4664	38.0374	33.9583	31.3994
77	19.8287	6.86156	21.8789	38.7631	31.2692	29.7463
78	20.188	6.88467	23.5057	39.8475	28.4768	27.8882
79	20.1525	6.85293	25.262	41.1073	26.2686	26.3018
80	20.2239	6.55123	26.534	42.7203	24.4328	24.8365
81	20.5763	6.12188	27.1746	44.4362	22.7315	23.3122
82	20.8144	5.40883	27.3918	45.9246	21.3668	22.2604
83	20.9406	4.66135	27.0332	46.9226	20.2703	21.4441
84	21.1763	4.16621	26.2496	47.1798	19.0736	20.508
85	21.5284	3.71022	25.5662	46.4432	17.895	19.7616
86	22.0889	3.10654	25.0091	44.9219	17.115	19.3875
87	22.6755	2.89222	24.2644	42.5437	16.8141	18.8601
88	23.5213	2.66834	23.556	39.1341	16.6426	18.197
89	24.803	2.07831	23.0811	35.4821	16.5788	18.0883
90	26.051	3.04567	22.6966	31.5965	16.5707	18.0736
91	27.0226	4.40886	22.2292	27.6691	16.4311	17.8369
92	28.22	9.08485	22.3574	24.097	15.6886	17.8077
93	28.8938	11.9587	22.565	22.0035	15.241	17.9954
94	32.2572	22.8118	25.2262	21.0673	15.1861	19.4543
95	15.2803	15.2837	12.0634	8.70104	6.35344	8.95926

## Sheet: Figure 2d
Figure 2d
Time in sec	CXE15+YLG	E271A+YLG	S169A+YLG
2	21.8046	3.44533	2.2011
15	26.5598	3.85783	2.42154
28	28.7805	4.00795	2.48375
41	30.7361	4.14319	2.44048
54	32.3482	4.20675	2.38232
67	33.6938	4.33118	2.35663
80	35.3005	4.3988	2.36203
93	36.6895	4.56785	2.35392
106	37.908	4.60031	2.35933
119	38.9656	4.66523	2.3688
132	40.0963	4.72744	2.38232
145	41.208	4.81805	2.40126
158	42.0275	4.81805	2.3999
171	42.8485	4.85457	2.41207
184	43.8912	4.9276	2.38503
197	44.6026	4.96547	2.32958
210	45.0719	5.00739	2.25249
223	45.5236	5.02498	2.12401
236	46.0781	5.00739	2.01446
249	46.4432	4.98305	1.91032
262	46.8882	4.98711	1.93196
275	47.298	4.95735	1.94143
288	47.5563	4.94653	1.97253
301	47.8308	4.89649	1.98876
314	48.077	4.86404	1.99688
327	48.1892	4.89649	2.03745
340	48.2663	4.85186	2.05639
353	48.5476	4.91002	2.07126
366	48.6098	4.90461	2.07397
379	48.9547	4.91949	2.08208
392	49.0981	4.87621	2.10102
405	49.3415	4.89244	2.11319
418	49.3753	4.97223	2.11995
431	49.6363	4.98981	2.11995
444	49.8108	5.02768	2.11454
457	49.9826	5.02092	2.12536
470	50.3693	5.01957	2.12942
483	50.6358	5.03309	2.13618
496	50.7981	5.05743	2.13753
509	50.8251	5.05608	2.15647
522	50.8102	5.04932	2.15241
535	51.032	5.05608	2.15917
548	51.0253	5.05608	2.15106
561	51.1443	5.09665	2.15917
574	51.3188	5.05743	2.15647
587	51.3066	5.04526	2.16052
600	51.2917	5.06825	2.16999
613	51.4499	5.03579	2.17675
626	51.5541	5.04256	2.18487
639	51.4959	5.04932	2.19569
652	51.4905	5.02498	2.19028
665	51.7123	5.03174	2.17946
678	51.6366	5.02498	2.19028
691	51.6555	5.03174	2.20515
704	51.7786	5.00198	2.18622
717	51.8016	5.00604	2.19839
730	51.7772	5.00875	2.19704
743	51.8962	4.99522	2.20651
756	51.8002	5.00469	2.21597
769	51.7908	5.00739	2.20786
782	51.8408	5.00198	2.22138
795	51.8219	4.99793	2.23085
808	51.7732	4.98981	2.19569
821	51.6826	4.97899	2.19433
834	51.853	4.96817	2.19704
847	51.7569	4.94518	2.2011
860	51.6298	4.94518	2.2038
873	51.6772	4.93842	2.19569
886	51.5649	4.92354	2.20515
899	51.665	4.91678	2.19163

## Sheet: Figure 2e
Figure 2e
Time	CXE15	CXE20
0	0.92237	-0.246132
13	1.09616	-0.0500293
26	1.11374	0.0588416
39	1.12118	0.131197
52	1.14552	0.149455
65	1.20706	0.208962
78	1.2713	0.214371
91	1.35244	0.252916
104	1.45996	0.244801
117	1.5668	0.229924
121	1.73451	0.255621
143	1.87989	0.240744
156	2.05165	0.274555
179	2.22747	0.261707
182	2.32146	0.274555
205	2.45197	0.273202
208	2.51216	0.280641
221	2.55814	0.292136
234	2.6332	0.300251
247	2.61224	0.279288
260	2.66633	0.29687
273	2.69879	0.290784
286	2.69135	0.323918
299	2.71299	0.309042
312	2.67107	0.295517
325	2.71705	0.304984
338	2.69676	0.304984
351	2.73734	0.29687
364	2.74613	0.301603
377	2.72449	0.28605
399	2.74207	0.289431
403	2.75018	0.271174
416	2.74274	0.292136
429	2.77115	0.306337
442	2.76168	0.288755
455	2.71772	0.309718
468	2.74613	0.283345
481	2.73531	0.313099
494	2.7468	0.284022
507	2.72787	0.29146
520	2.74883	0.290108
533	2.73057	0.284022
546	2.77656	0.301603
559	2.72787	0.303632
572	2.7752	0.292136
585	2.73598	0.309718
598	2.77047	0.303632
611	2.7583	0.325947
624	2.77858	0.319861
637	2.79143	0.324595
650	2.78197	0.3415
660	2.76844	0.346234
676	2.75289	0.332709
689	2.77047	0.323918
702	2.75559	0.313099
715	2.74883	0.34691
728	2.75424	0.332033
741	2.74477	0.348938
754	2.76371	0.333385
767	2.76844	0.332033
780	2.80699	0.354348
793	2.79752	0.348938

## Sheet: Figure 3c
	Figure 3C
Temperature	CXE15DNTH			CXE15DNTH+ rac-GR24			CXE15			CXE15+ rac-GR24
25	-24.9219	-36.0781	-35.4008	-35.2585	-35.056	-30.6794	-0.51	-10.92	-5.04	-7.23	-4.71	-5.97
26	-53.9975	-78.1692	-76.7017	-76.3935	-75.9548	-66.4721	-1.11	-23.65	-10.93	-15.66	-10.21	-12.94
27	-49.8439	-72.1562	-70.8016	-70.517	-70.1121	-61.3588	-1.03	-21.83	-10.09	-14.46	-9.43	-11.94
28	-49.8439	-72.1562	-70.8016	-70.517	-70.1121	-61.3588	-1.03	-21.83	-10.09	-14.46	-9.43	-11.94
29	-49.8439	-72.1562	-70.8016	-70.517	-70.1121	-61.3588	-1.03	-21.83	-10.09	-14.46	-9.43	-11.94
30	-49.1281	-71.0971	-69.8258	-69.5742	-69.254	-60.4036	-0.5	-20.82	-9.45	-13.57	-8.8	-11.14
31	-53.325	-77.5573	-75.7712	-75.2611	-74.3787	-66.1307	-3.45	-26.74	-13	-18.6	-12.33	-15.72
32	-63.0994	-90.7836	-87.9649	-87.3329	-85.6412	-78.5357	-11.11	-40.84	-22.38	-31.42	-21.47	-27.14
33	-73.5356	-101.843	-98.3364	-98.3859	-96.4718	-90.3381	-21.55	-55.87	-35.29	-47.47	-33.19	-41.39
34	-85.6276	-110.884	-107.61	-109.17	-107.577	-102.272	-35.87	-71.51	-52.6	-67.84	-49.06	-60.21
35	-98.772	-116.391	-114.55	-118.306	-118.099	-112.382	-52.84	-84.92	-73.07	-90.77	-68.5	-83.03
36	-111.095	-117.241	-117.313	-124.162	-126.56	-118.788	-69.81	-93.35	-93.73	-112.71	-89.57	-107.36
37	-120.028	-112.743	-115.13	-125.461	-131.103	-120.508	-83.6	-95.54	-110.53	-129.67	-109.47	-130.21
38	-123.926	-103.631	-108.572	-121.493	-130.347	-116.825	-91.29	-90.8	-120.13	-138.47	-125.18	-148.07
39	-122.024	-91.2332	-97.8591	-112.491	-123.996	-108.021	-91.44	-79.97	-120.3	-137.12	-133.69	-157.42
40	-114.07	-77.3807	-84.5642	-99.9297	-112.774	-95.8344	-84.45	-65.83	-111.49	-126.32	-132.86	-156.49
41	-101.501	-63.8582	-70.997	-85.8464	-98.5363	-82.3966	-72.6	-51.08	-96.36	-109.18	-123.61	-145.82
42	-86.9893	-52.5911	-58.6569	-72.1276	-83.8866	-69.4406	-58.66	-37.4	-78.53	-89.31	-108.71	-128.06
43	-72.894	-43.7398	-48.4956	-60.775	-70.6923	-58.3159	-45.35	-26.47	-61.24	-70.11	-90.66	-106.82
44	-60.4357	-37.096	-40.9406	-52.1341	-60.1359	-49.9956	-34.21	-18.56	-46.92	-54.15	-72.52	-85.63
45	-50.5506	-32.6691	-35.6442	-45.7616	-52.7723	-44.2371	-25.74	-13.03	-36.02	-42.1	-57.31	-67.14
46	-43.6522	-29.6802	-32.1601	-41.7565	-48.3695	-40.3211	-19.74	-9.48	-28.23	-33.4	-45.78	-52.86
47	-39.1311	-27.2173	-29.832	-39.5508	-45.8101	-37.8607	-15.57	-7.03	-23.04	-27.3	-37.48	-42.6
48	-36.1459	-25.5527	-27.9805	-37.9859	-44.4701	-36.5708	-12.46	-5.09	-19.47	-23.14	-31.75	-35.44
49	-34.2918	-24.6611	-26.7314	-37.0556	-44.1244	-35.8484	-10.3	-3.75	-16.92	-20.52	-27.94	-30.61
50	-33.3831	-23.7433	-25.9636	-37.0017	-44.0312	-35.4789	-8.86	-2.54	-15.42	-18.91	-25.31	-27.31
51	-32.8719	-23.2435	-25.4018	-37.261	-44.1927	-35.6676	-7.65	-1.37	-14.47	-18.13	-23.32	-25.15
52	-32.5126	-23.023	-25.1786	-37.7292	-44.9931	-36.1684	-7.21	-0.95	-13.74	-18.24	-21.79	-23.53
53	-32.4918	-22.5812	-25.248	-38.6996	-46.1815	-36.7025	-7.41	-0.87	-14.02	-18.88	-20.83	-22.33
54	-32.8427	-22.1537	-25.3877	-40.0584	-47.335	-37.3256	-7.74	-0.82	-14.84	-19.35	-19.97	-21.52
55	-33.2778	-22.0462	-25.5957	-41.4127	-48.8601	-38.0852	-8.79	-0.44	-15.79	-20.14	-19.11	-20.62
56	-33.9756	-22.1098	-25.7499	-42.6519	-50.6261	-38.6008	-10	0.02	-17.4	-21.51	-18.29	-19.25
57	-35.0776	-21.3707	-25.8071	-43.695	-51.9771	-39.0287	-10.28	0.47	-19.39	-22.95	-17.41	-18.28
58	-36.0839	-20.3246	-25.9437	-44.4625	-53.0497	-39.8113	-11.11	0.97	-20.55	-24.15	-16.67	-17.63
59	-36.7851	-18.1255	-25.0717	-45.1093	-54.0633	-38.9758	-12.56	1.02	-21.53	-25.65	-16.41	-16.87
60	-37.2934	-13.5138	-22.5626	-44.2103	-54.8859	-36.0711	-12.52	-0.15	-22.25	-26.59	-16.59	-16.98
61	-37.8088	-7.67404	-19.625	-42.2631	-53.3257	-32.5547	-12.16	-1.34	-21.85	-25.47	-16.34	-16.84
62	-35.7094	-3.36857	-16.0787	-40.4984	-49.5226	-27.9727	-12.22	-1.59	-20.1	-23.03	-14.87	-14.07
63	-30.2677	0.955335	-9.94142	-37.2414	-44.9442	-21.6926	-9.81	-1.31	-16.47	-20.34	-12.87	-10.59
64	-24.2132	4.67767	-4.09126	-32.0123	-39.4787	-17.1612	-5.32	0	-10.98	-16.16	-10.95	-7.85
65	-17.6273	4.70022	-0.30307	-27.8543	-32.7791	-15.4422	-1.35	1.83	-4.94	-11.69	-8.13	-3.63
66	-8.61453	3.7368	4.09402	-23.661	-27.8759	-14.1167	2.46	3.59	1.1	-9.5	-5.81	-0.56
67	-1.99641	4.23029	8.50005	-17.3551	-24.9703	-13.9452	6.5	5.4	6.27	-8.16	-6.39	-1.37
68	-0.279362	4.61822	9.81804	-11.6962	-20.5418	-14.9332	8.82	6.99	8.47	-6.26	-7.77	-2.88
69	1.8052	4.74421	10.4397	-7.55224	-15.2072	-15.343	9.65	8.47	8.95	-5.69	-7.92	-3.51
70	5.04532	7.16053	12.2803	-3.5504	-10.3704	-14.4561	10.5	10.46	9.67	-5.2	-8.86	-4.71
71	6.4862	10.519	13.0518	-0.148061	-5.46519	-13.0765	11.9	12.32	10.33	-3.24	-10.31	-5.22
72	8.24812	13.7423	13.6831	1.70462	-0.734901	-10.3653	13.4	13.44	11.23	-1.69	-9.62	-4.52
73	12.7062	16.965	15.5922	3.16097	1.5924	-6.79086	14.91	14.07	13.2	-0.45	-8.09	-2.9
74	16.7871	20.1287	18.1353	4.77473	2.73688	-3.08903	16.61	14.51	14.48	1.46	-7.11	-0.34
75	19.2224	22.672	20.6514	6.55143	4.42497	0.677425	18.05	15.07	14.82	2.88	-4.99	1.34
76	21.7754	24.6875	23.96	8.18322	6.60283	4.06214	18.38	15.84	15.47	4.09	-1.93	2.71
77	24.8253	26.5727	27.2397	9.60413	9.03241	6.26172	17.57	16.85	16.08	6.4	1.28	5.45
78	27.2375	28.4244	29.9151	10.6363	12.0195	7.56699	17.15	18.18	16.99	8.42	5.11	7.46
79	29.0514	30.5123	32.3208	11.8354	14.8848	8.70193	17.32	18.85	19.09	9.88	8.84	8.13
80	30.6999	32.8803	34.1426	13.2727	16.8039	9.78195	17.37	18.72	21.29	11.6	11.6	9.86
81	32.3662	34.8401	35.4243	14.7372	18.6515	11.282	17.34	18.58	22.46	13.25	14.45	12.37
82	33.8285	36.1149	36.6621	16.7528	21.2331	13.455	18.62	18.55	23.17	14.3	17.15	14.12
83	34.9418	37.3647	37.9526	19.6255	24.0018	16.3521	20.02	18.62	23.75	15.65	18.73	16.66
84	36.7268	38.5157	39.0689	22.6506	26.9734	19.7728	20.39	19.24	24.23	17.69	20.02	20.32
85	39.8089	39.4619	40.661	26.4946	31.3237	23.6464	21.52	20.45	24.99	20.83	22.53	24.51
86	42.8798	41.0452	42.566	31.5944	36.5896	27.6335	24.06	21.71	26.41	24.33	25.58	29.24
87	45.5249	43.2486	44.3793	36.673	41.828	31.6825	26.08	22.79	28.51	27.71	28.51	34.13
88	48.7639	45.3565	46.4222	41.7047	47.2978	35.5275	27.64	23.7	30.69	31.12	32.37	38.69
89	51.6106	47.5271	48.6225	46.942	53.1398	39.3482	30.26	24.52	32.72	34.74	36.99	43.12
90	52.9799	49.613	50.7338	51.2301	57.8556	43.3531	32.74	25.27	34.81	37.17	40.52	46.92
91	53.8642	50.8425	52.0863	54.0413	60.8904	46.7393	34.43	25.71	36.45	38.87	42.6	49.58
92	54.9058	52.0092	54.1674	57.2681	63.7983	50.8269	36.87	26.49	37.79	41.15	45.17	52.31
93	55.1431	52.6995	55.3559	58.9033	65.2692	53.3572	38.55	27	38.61	42.08	46.19	53.9
94	60.0492	58.2497	62.8828	66.8177	72.8841	62.6014	44.68	30.36	42.99	47.18	52.08	60.4
95	28.0155	27.4177	30.4405	32.2555	34.581	30.9527	21.85	14.52	20.27	22.46	25.1	28.62

## Sheet: Figure 3d
	Figure 3d
	Time in min	CXE15-WT	CXE15ΔNTH	CXE15ΔNTH+0.5 Peptide	CXE15ΔNTH+2.0 Peptide	CXE15ΔNTH+5.0 Peptide
	0	24.3134	15.1831	4.67334	13.4439	14.5786
	0.333333	34.4729	19.78	12.2645	18.7562	18.809
	0.666667	40.6129	21.8831	16.9264	23.6899	22.0129
	1	43.5937	23.3491	20.6753	27.2076	24.0808
	1.33333	46.2999	24.0253	22.3848	28.3098	25.2073
	1.66667	49.616	24.5352	23.5371	30.8307	27.6701
	2	52.6766	26.3461	26.2947	33.8737	31.5922
	2.33333	55.2462	27.6823	29.2403	36.6232	34.5202
	2.66667	57.3587	28.8319	32.57	39.2145	37.8201
	3	59.7295	30.2506	35.6941	41.5988	40.9172
	3.33333	61.1442	32.0926	38.8155	43.4801	43.6139
	3.66667	62.4736	34.2402	41.3486	44.1657	46.4446
	4	62.8996	36.1986	44.3929	43.7668	48.5409
	4.33333	63.0728	38.1028	46.9545	43.4544	50.7183
	4.66667	63.2716	39.7771	49.1305	43.7925	52.4846
	5	63.6137	41.2999	51.2363	45.3924	53.8992
	5.33333	63.5799	42.6821	53.0458	47.9444	55.1056
	5.66667	63.5123	44.1319	55.257	51.0347	56.2349
	6	63.2946	45.3329	56.5689	53.1919	56.9395
	6.33333	63.0241	46.496	57.4615	54.6268	58.2189
	6.66667	62.9754	47.49	58.4488	55.7994	59.5104
	7	62.9943	48.3596	59.3184	57.1072	60.875
	7.33333	62.7157	48.9371	59.7917	58.5502	62.2045
	7.66667	62.6873	49.4659	60.4883	60.0108	63.634
	8	62.5426	49.8149	60.8439	60.8521	64.6821
	8.33333	62.3059	50.1895	61.0265	61.8231	65.4936
	8.66667	62.218	50.537	60.8913	62.0909	66.2997
	9	62.049	50.5276	60.7317	62.6116	66.7135
	9.33333	61.9638	50.7115	60.4828	63.0768	67.034
	9.66667	61.7866	50.9036	60.234	63.4582	67.0962
	10	61.7595	50.8765	59.8242	63.6286	67.0219
	10.3333	61.7879	50.8197	59.5267	63.8342	67.1855
	10.6667	61.7271	50.7994	58.8004	63.9302	67.2437
	11	61.4701	50.7075	58.5435	64.083	67.1192
	11.3333	61.3538	50.6574	58.0525	64.0222	67.1706
	11.6667	61.2862	50.5316	57.9673	63.9816	67.0462
	12	61.155	50.5262	57.7131	63.937	66.8582
	12.3333	61.0333	50.51	57.6563	63.8423	66.7541
	12.6667	61.1117	50.3504	57.5467	63.8261	66.7324
	13	60.7019	50.537	57.5224	63.7598	66.5553
	13.3333	60.8304	50.3977	57.3939	63.8693	66.3416
	13.6667	60.5356	50.1854	57.3628	63.73	66.2848
	14	60.5248	50.1489	57.2749	63.5529	66.1103
	14.3333	60.4801	50.2016	57.3357	63.4514	66.0251
	14.6667	60.3408	50.0434	57.3195	63.3094	65.9521
	15	60.2381	50.1178	57.2438	63.3175	65.6951
	15.3333	60.1299	50.0096	57.0679	63.2756	65.5545
	15.6667	60.0663	49.8351	57.0815	63.093	65.4706
	16	59.8215	49.8919	57.0247	62.8821	65.2069
	16.3333	59.8634	49.8162	57.0341	62.8009	65.0419
	16.6667	59.7282	49.7229	56.8543	62.6792	64.7998
	17	59.6633	49.6634	56.8367	62.8347	64.5956
	17.3333	59.5578	49.566	56.7569	62.6197	64.4928
	17.6667	59.4983	49.5078	56.6974	62.5561	64.3386
	18	59.2819	49.3672	56.623	62.4046	64.1669
	18.3333	59.0912	49.4524	56.5635	62.429	64.1385
	18.6667	59.0628	49.3253	56.5391	62.2586	63.7544
	19	58.91	49.2874	56.3376	62.0787	63.6178
	19.3333	58.8139	49.2536	56.3092	62.0192	63.63
	19.6667	58.8897	49.2022	56.3782	61.957	63.3595
	20	58.5637	49.0264	56.1469	61.8082	63.3432

## Sheet: Figure 3f
Figure 3e
	CXE20			CXE15			CXE20-CXE15-NTH			CXE15-CXE20NTa/b			CXE15ΔNTH
150	0.0103968	0.020516	0.0220872				0.002128	0.0024712	0.0028264	0.20174	0.21316	0.21862	0.4659	0.403	0.4061
75	0.020416	0.0293252	0.0175312				0.00245576	0.00281936		0.198442	0.2198	0.192196	0.42684	0.33684	0.37484
37.5	0.0144784	0.0206572	0.0131572				0.0023964	0.00262544	0.0024436	0.183476	0.180666	0.172512	0.33964	0.249	0.29074
18.75	0.0188596	0.014674	0.0149808				0.00174664	0.00208848	0.00205216	0.142672	0.097806	0.171038	0.106238	0.086702	0.111488
9.375	0.013226	0.0126668	0.0109884				0.0015988	0.00158064	0.00094424	0.070884	0.072534	0.07555	0.048762	0.05719	0.048726
4.6875	0.005916	0.0065704	0.0066528				0.00079152	0.00158024	0.00117336	0.031028	0.032578	0.037028	0.0195714	0.021372	0.0195142
2.34375	0.00312	0.0043156	0.0031596				0.00067336	0.0008024	0.00051576	0.0166388	0.0194888	0.0123056	0.0056484	0.0081538	0.0073022
1.17188	0.0032928	0.0022092	0.001726				0.00023592	0.0002476	0.0002156	0.005444	0.0089612	0.0063944	0.0046112	0.0054112	0.0049278
0.585938	0.0005216	0.0005468	0.0005624				0.00017016	0.0003696	0.00025448	0.0047166	0.0047334	0.0049666	0.001768	0.0020842	0.0013342
0	2.56e-06	8.4e-06	3.6e-05				2.808e-05	0.00019696	6.56e-06	0.0003056	0.0002722	8.88e-05	4.58e-05	0.0001144	3.34e-05
50				0.72523	0.74192	0.6916
25				0.43728	0.47336	0.49608
12.5				0.346572	0.222716	0.196572
3.125				0.075144	0.070928	0.068096
1.5625				0.054784	0.060928	0.058216
0.78125				0.0263572	0.0146428	0.0386428
0				0.0017144	-7.16e-05	-6.4e-06
150				0.77156	0.75392	0.54272
75				0.75792	0.59256	0.54273

## Sheet: Figure S8c
	Figure S8c
				CXE15	CXE15S169A/E271A-HA
			Expression level	0.013073	0.0712829
			SD	0.00255537	0.00303276

## Sheet: Figure S9a
	Figure S9a
	Temperature	CXE15-CXE20-NTH			CXE15-CXE20-NTH + GR24
	25	15.7676	16.6284	23.7908	-6.64381	-6.4872	-8.8401
	26	34.1632	36.0281	51.5467	-14.3949	-14.0556	-19.1535
	27	31.5353	33.2568	47.5816	-13.2876	-12.9744	-17.6802
	28	31.5353	33.2568	47.5816	-13.2876	-12.9744	-17.6802
	29	31.5353	33.2568	47.5816	-13.2876	-12.9744	-17.6802
	30	32.8157	34.001	48.5981	-12.7542	-12.5167	-17.1348
	31	25.1806	29.8632	42.7686	-16.0097	-15.2312	-20.403
	32	8.28572	18.4768	28.189	-22.5678	-21.3407	-27.472
	33	-8.01184	3.81306	10.9968	-28.5456	-27.4215	-34.3757
	34	-24.0617	-12.9528	-8.13423	-34.8173	-33.9145	-41.4779
	35	-38.2524	-29.4943	-26.0546	-40.617	-39.9855	-48.1171
	36	-48.5835	-43.2161	-40.7248	-45.3555	-45.0325	-52.9821
	37	-54.4489	-52.4714	-51.3078	-48.4979	-48.6932	-55.4479
	38	-56.1955	-56.7029	-56.8374	-49.7334	-50.0204	-55.4024
	39	-54.0392	-56.1804	-57.1877	-48.7414	-48.5402	-52.4546
	40	-48.5567	-51.8207	-53.6198	-45.2893	-44.7798	-46.9442
	41	-41.1767	-44.7664	-47.2026	-40.0435	-39.1314	-39.7125
	42	-33.4435	-36.1948	-38.6934	-33.6777	-32.0266	-31.8577
	43	-25.641	-27.296	-29.7192	-26.3503	-24.6905	-23.9873
	44	-18.3019	-19.0529	-21.4101	-19.2927	-17.9866	-16.7987
	45	-12.251	-11.8986	-14.021	-13.4056	-12.142	-10.7054
	46	-7.39138	-6.14313	-7.89989	-8.36229	-7.2914	-5.80864
	47	-3.16599	-1.68144	-3.19215	-4.05294	-3.48587	-1.80274
	48	0.30282	1.99756	0.566664	-0.932037	-0.365644	1.37617
	49	3.03154	5.11361	3.7655	1.83287	2.44708	3.82489
	50	5.48704	7.74107	6.49661	4.74368	4.99679	6.27272
	51	7.76523	10.2783	9.00012	7.44232	7.45751	8.70515
	52	9.85422	12.7553	11.2917	9.99478	9.90383	10.9376
	53	11.9216	14.6873	13.6378	12.6	12.284	13.2862
	54	14.036	16.2548	15.9236	15.2025	14.5401	15.9622
	55	16.2002	17.9616	18.1779	17.5385	16.806	18.2338
	56	18.4178	19.7632	20.4766	19.6868	18.8445	20.1439
	57	20.5957	21.5082	22.8976	21.5354	20.3974	22.0808
	58	22.5662	23.6882	25.1249	23.0206	21.8478	23.8035
	59	24.5578	26.2539	27.2189	23.9756	23.0871	24.882
	60	26.3678	28.3882	29.3678	24.7648	23.8946	25.735
	61	27.9446	30.0481	31.4821	25.5005	24.6733	26.7576
	62	29.4474	31.8135	33.4835	26.1327	25.8952	27.6293
	63	30.8517	33.4764	35.5426	26.8674	27.0626	28.4934
	64	31.9742	34.6593	37.587	27.9074	28.2308	29.554
	65	32.8977	36.1693	39.3026	28.7681	29.4499	30.7632
	66	33.6837	37.7325	40.6452	29.3398	30.3345	31.4867
	67	34.2975	38.5725	41.6645	29.9429	30.7827	31.8168
	68	34.8162	38.9585	42.2983	30.309	30.5338	31.7283
	69	35.0586	39.1337	42.4681	30.2257	29.7405	31.4171
	70	35.1286	38.5655	42.1641	30.2067	28.9533	30.9494
	71	34.8683	37.6017	41.3306	30.2503	28.272	30.5565
	72	34.0651	36.679	40.1137	29.947	27.4207	30.2357
	73	32.8119	35.1512	38.3866	29.6686	26.9019	29.8941
	74	31.2444	33.1242	36.4099	29.5501	26.782	29.5918
	75	29.2646	30.9306	34.4251	29.0795	26.5534	29.0751
	76	27.023	28.4991	32.333	28.4196	26.208	28.4281
	77	24.6913	25.8929	29.9449	27.9796	25.8743	27.7943
	78	22.2581	23.6358	27.6216	27.4915	25.6172	27.2925
	79	19.9546	21.651	25.3238	26.6545	25.1545	26.663
	80	17.9413	19.7315	22.8136	25.7072	24.6191	26.0263
	81	16.3275	18.0618	20.3705	24.8534	24.1882	25.5648
	82	15.0234	16.5951	18.2473	23.9129	23.8163	25.1496
	83	14.3616	15.1971	16.275	22.7689	23.4225	24.7093
	84	13.9827	13.8926	14.3654	21.7771	22.9748	24.1961
	85	13.4312	13.2012	12.9513	21.4506	22.3385	23.7372
	86	12.9081	12.884	12.1255	21.0417	21.7111	23.1285
	87	12.5675	12.3357	11.5967	20.4085	21.1877	22.2221
	88	11.923	11.92	11.357	20.0774	20.296	21.1024
	89	11.4133	11.9904	11.2694	19.7868	19.5101	20.1079
	90	11.4563	11.6325	11.1732	18.9149	19.0553	19.0456
	91	11.5865	10.9855	10.8882	18.1743	18.166	17.9076
	92	11.6146	10.7756	10.8651	17.7747	17.1459	16.8505
	93	11.7922	10.5589	10.7626	17.2567	16.8303	16.2544
	94	12.6677	11.0071	12.1361	18.364	17.5522	16.5056
	95	5.653	4.97697	5.9275	8.4422	7.80547	7.14056

## Sheet: Figure S9b
Figure S9b
Temperature	CXE20-CXE15NTH			CXE20-CXE15NTH + GR24
25	4.47508	-2.21575	-7.52179	-6.94261	-7.1825	-6.04665
26	9.69601	-4.80079	-16.2972	-15.0423	-15.5621	-13.1011
27	8.95016	-4.4315	-15.0436	-13.8852	-14.365	-12.0933
28	8.95016	-4.4315	-15.0436	-13.8852	-14.365	-12.0933
29	8.95016	-4.4315	-15.0436	-13.8852	-14.365	-12.0933
30	9.75263	-3.71923	-14.2641	-13.3805	-13.8801	-11.6604
31	5.16002	-7.82417	-18.9704	-16.3419	-16.6719	-14.1693
32	-6.53035	-17.9972	-28.8927	-23.1907	-23.5968	-20.2374
33	-19.647	-29.4003	-38.126	-30.7496	-31.3417	-27.0365
34	-32.2555	-40.9676	-47.2384	-39.375	-40.2634	-35.0215
35	-42.4176	-51.1112	-55.1755	-48.6984	-50.2411	-43.783
36	-49.4753	-58.5985	-61.0017	-58.0855	-60.4123	-53.0379
37	-52.9513	-62.738	-64.1829	-66.5053	-69.7017	-61.9251
38	-53.4651	-63.8002	-64.7106	-73.2619	-77.0827	-69.3217
39	-52.0102	-62.654	-63.0172	-77.1999	-81.6439	-74.3865
40	-49.1398	-59.6157	-59.6108	-77.8553	-82.5772	-76.1354
41	-45.3994	-54.9385	-54.9136	-75.1895	-79.5374	-74.5434
42	-41.2248	-49.1913	-49.4646	-69.146	-72.96	-69.8278
43	-36.2362	-42.5393	-43.3996	-60.1123	-63.666	-61.9509
44	-30.7656	-35.0747	-36.7967	-49.4129	-52.4194	-51.7595
45	-25.2529	-27.0761	-29.6786	-38.2169	-40.3716	-40.9226
46	-19.2379	-19.0749	-22.5304	-27.1229	-28.8301	-29.9187
47	-12.8379	-11.411	-15.5914	-17.1174	-18.2713	-19.5131
48	-6.85742	-4.3116	-8.97752	-8.55437	-8.92951	-10.8918
49	-1.206	2.16612	-3.04338	-1.527	-1.29207	-4.09956
50	4.37167	7.98591	1.8212	4.28518	4.76318	1.47596
51	9.21714	13.0406	6.13266	9.06736	9.71441	5.96752
52	13.1701	17.3477	10.0026	13.0512	13.6168	9.58462
53	16.5031	21.0289	13.2636	16.3674	16.7114	12.9101
54	19.3883	24.1305	16.3296	19.139	19.5715	15.9523
55	21.7402	26.511	19.2763	21.4545	22.1412	18.6305
56	23.7763	28.4905	21.7334	23.5643	24.3355	20.9009
57	25.6347	30.4906	23.9097	25.4357	26.311	22.9633
58	27.4688	32.3861	26.0116	26.9639	27.9908	24.6949
59	29.0593	34.018	27.703	28.413	29.1137	26.2715
60	30.4274	35.6196	29.3515	29.9288	30.0647	27.8567
61	31.6542	37.233	31.1206	31.1365	30.9991	29.3031
62	32.8713	38.5823	32.7225	31.9191	31.6758	30.3171
63	33.9696	39.7628	34.0404	32.6193	32.2094	31.0921
64	34.7304	40.8351	35.1647	33.1774	32.6996	31.7327
65	35.2616	41.7502	35.733	33.3644	32.8705	31.8765
66	35.8277	42.3949	36.0437	33.3404	32.757	31.7878
67	36.1815	42.9269	36.2954	33.5574	32.7449	32.0294
68	36.2061	43.1244	36.3245	33.6771	32.5737	32.3609
69	36.4268	43.044	36.3824	33.5187	32.3905	32.4222
70	36.4026	42.795	36.7126	33.4648	32.4909	32.5317
71	35.9806	42.1503	36.6567	33.4552	32.5524	32.767
72	35.2817	41.1601	36.1156	33.262	32.3268	32.7329
73	34.2806	40.0149	35.5366	33.1325	32.2852	32.4005
74	32.9785	38.3664	34.476	33.1287	32.2418	31.9836
75	31.6898	36.2089	32.9046	32.9675	31.7177	31.4819
76	30.1759	33.9583	31.3994	32.5788	31.1778	30.99
77	28.4454	31.2692	29.7463	31.9481	30.7603	30.313
78	26.8561	28.4768	27.8882	31.1511	29.933	29.5826
79	25.1858	26.2686	26.3018	30.3822	29.1162	28.959
80	23.2648	24.4328	24.8365	29.4407	28.8834	28.4657
81	21.5147	22.7315	23.3122	28.5426	28.4311	27.717
82	20.2292	21.3668	22.2604	27.9133	27.8036	27.0129
83	19.0514	20.2703	21.4441	27.0897	27.6174	26.638
84	17.9728	19.0736	20.508	25.9761	27.1232	25.9853
85	17.5615	17.895	19.7616	25.1557	26.0116	25.0551
86	17.3484	17.115	19.3875	24.4193	25.1978	24.423
87	16.8259	16.8141	18.8601	23.3606	24.4184	23.8376
88	16.3804	16.6426	18.197	22.5036	23.2441	22.8179
89	16.0388	16.5788	18.0883	21.9001	22.3255	22.1388
90	15.4887	16.5707	18.0736	21.0392	21.6254	21.6501
91	14.9484	16.4311	17.8369	20.2584	20.9123	20.7676
92	14.8992	15.6886	17.8077	19.7425	20.5477	19.9898
93	14.7775	15.241	17.9954	19.3651	20.3377	19.6335
94	16.3712	15.1861	19.4543	20.4987	22.1338	20.7564
95	7.77649	6.35344	8.95926	9.3283	10.3377	9.39995
